# Supplementary material for: Bone Modeling after Orthodontic Extrusion: A Histomorphometric Pilot Study
Source: J Clin Med. 2022 Dec 9;11(24):7329. doi: 10.3390/jcm11247329 (PMC9781502; doi:10.3390/jcm11247329)
Supplement: Supplementary file 1 [file jcm-11-07329-s001.zip]

Archive with 1 entries (1 files):
- jcm-1959252-supplementary.pdf
